# Supplementary material for: Cross-Cultural Control–Value Mechanisms on the Detrimental Effect of Bullying on Mathematics Anxiety
Source: Behav Sci (Basel). 2025 Dec 19;16(1):3. doi: 10.3390/bs16010003 (PMC12837808; doi:10.3390/bs16010003)
Supplement: Supplementary file 1 [file behavsci-16-00003-s001.zip]

Archive with 1 entries (1 files):
- behavsci-4030144-supplementary.pdf
